# Supplementary material for: DELLA-Induced Early Transcriptional Changes during Etiolated Development in Arabidopsis thaliana
Source: PLoS One. 2011 Aug 31;6(8):e23918. doi: 10.1371/journal.pone.0023918 (PMC3164146; doi:10.1371/journal.pone.0023918)
Supplement: Table S1 — GAI regulated genes in etiolated seedlings. (XLS) [file pone.0023918.s004.xls]

## Sheet: Table S1
	log (HS:gai-1/wt)
id	T0h	T1h	T2h	T4h	MIPS-At(Vs3)	Annotation v3.0	GO_Biological Process (Vs3)	q-value (%)	Score(d)
A023088_01	-0.052	3.48	3.181	3.448	At5g51810	gibberellin 20-oxidase, putative similar to gibberellin 20-oxidase GI:1109695, GI:9791186	gibberellic acid biosynthesis	2.21189	1.27037
At30005269	-1.151	1.879	2.514	3.135	At1g60980	gibberellin 20-oxidase, putative similar to gibberellin 20-oxidase GB:CAA58295 from [Arabidopsis thaliana]	gibberellic acid biosynthesis	2.21189	0.97071
At30005860	0.652	1.905	1.751	3.057	At1g66380	myb family transcription factor (MYB114) similar to myb-related protein An2 GI:7673090 from [Petunia x hybrida]	regulation of transcription, DNA-dependent	8.74349	0.770435
At30005005	0.596	1.946	2.042	3.046	At1g56650	myb family transcription factor (MYB75)	regulation of transcription, DNA-dependent	8.74349	0.754503
A000950_01	-0.259	0.013	2.43	2.833	At1g58460	expressed protein	biological_process unknown	2.21189	1.12257
A019265_01	0.2	0.591	2.394	2.714	At5g55250	S-adenosyl-L-methionine:carboxyl methyltransferase family protein similar to SAM:jasmonic acid carboxyl methyltransferase (JMT)[GI:13676829] and to SAM:benzoic acid carboxyl methyltransferase (BAMT)[GI:9789277][Antirrhinum majus]		2.21189	1.09826
A011734_01	0.277	0.552	1.385	2.673	At3g14210	myrosinase-associated protein, putative similar to GB:CAA71238 from [Brassica napus]; contains Pfam profile:PF00657 Lipase/Acylhydrolase with GDSL-like motif	biological_process unknown	2.90311	0.886487
A001980_01	-0.385	1.377	2.142	2.611	At1g68570	proton-dependent oligopeptide transport (POT) family protein contains Pfam profile: PF00854 POT family	oligopeptide transport	2.90311	0.857316
A000145_01	-0.225	2.534	2.509	2.495	At1g67100	LOB domain protein 40 / lateral organ boundaries domain protein 40 (LBD40) identical to SP|Q9ZW96 LOB domain protein 40 {Arabidopsis thaliana}	biological_process unknown	2.21189	1.60399
A015224_01	-1.084	1.226	2.257	2.323	At4g24110	expressed protein	biological_process unknown	2.21189	1.1573
A202287_01	0.247	0.071	1.613	2.213	At4g16146	expressed protein	biological_process unknown	2.21189	1.13681
A006581_01	0.011	2.602	2.277	2.21	At2g04240	zinc finger (C3HC4-type RING finger) family protein contains Pfam profile: PF00097 zinc finger, C3HC4 type (RING finger)	biological_process unknown	2.21189	1.63403
A017865_01	0.014	1.158	1.702	2.169	At5g61520	hexose transporter, putative similar to hexose carrier protein hex6 {Ricinus communis} SP|Q07423; contains Pfam profile PF00083: major facilitator superfamily protein	phosphate transport; carbohydrate transport; ion transport	2.21189	0.972341
A004050_01	-0.022	1.184	1.931	2.165	At1g58440	squalene monooxygenase, putative / squalene epoxidase, putative similar to SP|O65404 (SE 1,1), SP|O65402 (SE 1,2) 6566341 dbj AB008021.1 AB008021	sterol biosynthesis	2.21189	1.15511
A001139_01	0.115	1.81	1.952	2.159	At1g17830	expressed protein	biological_process unknown	2.77312	0.897884
A020484_01	0.185	1.644	2.03	2.128	At5g67480	TAZ zinc finger family protein / BTB/POZ domain-containing protein contains Pfam PF00651 : BTB/POZ domain; contains Pfam PF02135 : TAZ zinc finger; simiar to Chain A, Taz2 Domain Of The Transcriptional Adaptor Protein Cbp (GI:11514507) [Homo sapiens]; sim	regulation of transcription, DNA-dependent	2.77312	0.948027
A024163_01	0.405	3.715	1.742	2.111	At4g25420	gibberellin 20-oxidase identical to GI:1109695	gibberellic acid biosynthesis	2.90311	0.886211
A202800_01	0.007	1.343	1.393	2.096	At5g21100	L-ascorbate oxidase, putative similar to L-ascorbate oxidase [Precursor] SP:Q40588 from [Nicotiana tabacum]		8.74349	0.763843
At30024920	0.212	0.668	1.6	2.083	At5g25900	ent-kaurene oxidase, putative (GA3) / cytochrome P450 identical to GA3 [Arabidopsis thaliana] GI:3342249; similar to ent-kaurene oxidase [Cucurbita maxima] GI:11934675; contains Pfam profile PF00067: Cytochrome P450	gibberellic acid biosynthesis	2.21189	1.03027
A024478_01	0.36	0.591	1.469	2.028	At5g36160	aminotransferase-related similar to nicotianamine aminotransferase B GI:6469087 from [Hordeum vulgare subsp. vulgare]	tyrosine catabolism to phosphoenolpyruvate; aromatic amino acid family metabolism; amino acid and derivative metabolism	2.21189	1.11596
A006650_01	0.269	0.875	1.672	2.004	At2g32010	endonuclease/exonuclease/phosphatase family protein similar to inositol polyphosphate 5-phosphatase I (GI:10444261) and II (GI:10444263) [Arabidopsis thaliana]; contains Pfam profile PF03372: Endonuclease/Exonuclease/phosphatase family	biological_process unknown	2.90311	0.860801
A000314_01	-0.049	2.164	1.658	1.993	At1g15550	gibberellin 3-beta-dioxygenase / gibberellin 3 beta-hydroxylase (GA4) identical to gibberellin 3 beta-hydroxylase [GI:2160454]	gibberellic acid biosynthesis	2.77312	0.949264
A018118_01	0.032	1.027	1.213	1.966	At5g43910	pfkB-type carbohydrate kinase family protein contains Pfam profile: PF00294 pfkB family carbohydrate kinase	D-ribose metabolism	2.21189	1.13289
At30023561	0.604	-0.047	1.236	1.958	At5g13220	expressed protein	biological_process unknown	8.74349	0.777385
A001145_01	-0.231	0.956	1.344	1.906	At1g78050	phosphoglycerate/bisphosphoglycerate mutase family protein similar to SP|P31217 Phosphoglycerate mutase 1 (EC 5.4.2.1) {Escherichia coli O157:H7}; contains Pfam profile PF00300: phosphoglycerate mutase family	metabolism; glycolysis	2.90311	0.858067
A004590_01	0.4	0.62	1.102	1.877	At1g12845	expressed protein	biological_process unknown	5.04106	0.801215
A201000_01	-0.017	0.304	1.205	1.811	At1g69520	methyltransferase-related weak similarity to SP|Q05197 Phosphatidylethanolamine N-methyltransferase (EC 2.1.1.17) {Rhodobacter sphaeroides}; contains domain similarity with PF01209: methyltransferase, UbiE/COQ5 family	biological_process unknown	2.77312	0.931463
A014766_01	-0.583	-0.151	0.707	1.804	At4g22470	protease inhibitor/seed storage/lipid transfer protein (LTP) family protein similar to hydroxyproline-rich glycoprotein DZ-HRGP from Volvox carteri f. nagariensis GP|6523547; contains Pfam profile PF00234 Protease inhibitor/seed storage/LTP family	lipid transport; G-protein coupled receptor protein signaling pathway; cell-matrix adhesion	2.21189	1.12436
A003127_01	0.04	0.692	1.145	1.768	At1g30110	diadenosine 5',5'''-P1,P4-tetraphosphate hydrolase, putative similar to diadenosine 5',5'''-P1,P4-tetraphosphate hydrolase GI:1888557 from [Lupinus angustifolius], [Hordeum vulgare subsp. vulgare] GI:2564253; contains Pfam profile PF00293: NUDIX domain	DNA repair	2.77312	0.935708
A000975_01	0.273	1	1.302	1.734	At1g80640	protein kinase family protein contains protein kinase domain, Pfam:PF00069	protein amino acid phosphorylation	2.77312	0.935013
A008440_01	0.155	1.146	1.613	1.729	At2g31980	cysteine proteinase inhibitor-related contains similarity to extracellular insoluble cystatin GI:2204077 from [Daucus carota]	biological_process unknown	2.77312	0.932907
A012804_01	0.123	1.519	1.784	1.725	At3g63010	expressed protein similar to PrMC3 [Pinus radiata] GI:5487873	biological_process unknown	2.90311	0.879677
A019745_01	0.11	0.228	0.752	1.652	At5g13170	nodulin MtN3 family protein similar to MtN3 GI:1619602 (root nodule development) from [Medicago truncatula]; identical to cDNA senescence-associated protein (SAG29) mRNA, partial cds GI:4426938	phosphoenolpyruvate-dependent sugar phosphotransferase system; ion transport	8.74349	0.780348
A020819_01	-0.056	0.538	1.327	1.65	At3g48000	aldehyde dehydrogenase (ALDH2) identical to aldehyde dehydrogenase [Arabidopsis thaliana] GI:8574427; similar to mitochondrial aldehyde dehydrogenase [Arabidopsis thaliana] gi|19850249|gb|AAL99612; identical to cDNA aldehyde dehydrogenase AtALDH2a GI:2053	proline biosynthesis; metabolism	2.21189	0.987925
A003412_01	-0.112	-0.116	0.47	1.621	At1g21460	nodulin MtN3 family protein contains similarity to MTN3 (nodule development protein) GB:Y08726 GI:1619601 from [Medicago truncatula]	biological_process unknown	2.90311	0.851424
A018825_01	-0.501	1.295	1.825	1.615	At5g17760	AAA-type ATPase family protein contains Pfam profile: ATPase family PF00004	protein catabolism	8.74349	0.749697
A006847_01	0.173	0.401	0.923	1.584	At2g29980	omega-3 fatty acid desaturase, endoplasmic reticulum (FAD3) identical to SP:48623	fatty acid desaturation; fatty acid biosynthesis	2.21189	1.09134
A003555_01	0.374	0.211	0.685	1.565	At1g13930	expressed protein weakly similar to drought-induced protein SDi-6 (PIR:S71562) common sunflower (fragment)	translational elongation	2.21189	1.07131
A007302_01	0.18	1.063	1.147	1.536	At2g31750	UDP-glucoronosyl/UDP-glucosyl transferase family protein contains Pfam profile: PF00201 UDP-glucoronosyl and UDP-glucosyl transferase	metabolism	2.21189	1.24563
A008742_01	-0.218	0.171	0.61	1.536	At2g33380	calcium-binding RD20 protein (RD20) induced by abscisic acid during dehydration PMID:10965948; putative transmembrane channel protein PMID:10965948; identical to GI:10862968 [Arabidopsis thaliana]; contains EF-hand domain	response to dessication; salinity response; response to abscisic acid stimulus; response to cold	2.90311	0.882962
A011544_01	-0.084	0.921	1.28	1.37	At3g02910	expressed protein contains Pfam domain PF03674: Uncharacterised protein family (UPF0131)	biological_process unknown	8.74349	0.784089
At30009085	0.002	0.365	0.782	1.369	At2g21910	cytochrome P450, putative	electron transport	2.77312	0.909105
A012927_01	0.648	2.054	0.91	1.358	At4g39070	zinc finger (B-box type) family protein salt-tolerance protein - Arabidopsis thaliana, PID:e224078	regulation of transcription	8.74349	0.744422
A018283_01	0.597	0.349	0.827	1.298	At5g11160	adenine phosphoribosyltransferase, putative strong similarity to SP|Q42563 Adenine phosphoribosyltransferase 2 (EC 2.4.2.7) (APRT) {Arabidopsis thaliana}; contains Pfam profile PF00156: Phosphoribosyl transferase domain	nucleotide metabolism; anaerobic respiration; pyrimidine nucleotide biosynthesis; adenine salvage; nucleoside metabolism	8.74349	0.784191
A002267_01	0.119	-0.129	0.57	1.283	At1g55910	metal transporter, putative (ZIP11) similar to putative zinc transporter ZIP2 [Arabidopsis thaliana] gi|3252868|gb|AAC24198; member of the Zinc (Zn2+)-Iron (Fe2+) permease (ZIP) family, PMID:11500563	cation transport; metal ion transport; zinc ion transport	2.77312	0.922443
A019627_01	0.074	1.737	1.152	1.282	At3g15570	phototropic-responsive NPH3 family protein contains NPH3 family domain, Pfam:PF03000	response to light	2.21189	1.00619
A018759_01	0.072	1.092	1.057	1.278	At5g41920	scarecrow transcription factor family protein	regulation of transcription	2.90311	0.872111
At30004788	0.024	0.113	0.939	1.26	At1g54730	sugar transporter, putative similar to ERD6 protein [Arabidopsis thaliana] GI:3123712, sugar-porter family proteins 1 and 2 [Arabidopsis thaliana] GI:14585699, GI:14585701; contains Pfam profile PF00083: major facilitator superfamily protein	transport; carbohydrate transport; ion transport; inorganic anion transport; phosphate transport	5.04106	0.795782
At30012573	-0.097	0.818	1.082	1.229	At3g05120	expressed protein low similarity to PrMC3 [Pinus radiata] GI:5487873	biological_process unknown	2.21189	0.955002
A000007_01	-0.137	0.427	0.684	1.22	At1g33560	disease resistance protein (CC-NBS-LRR class), putative domain signature CC-NBS-LRR exists, suggestive of a disease resistance protein.	apoptosis; defense response	2.77312	0.928524
A016606_01	-0.152	1.827	1.604	1.217	At5g03670	expressed protein	biological_process unknown	5.04106	0.811111
A003826_01	-0.006	0.127	0.828	1.206	At1g55590	F-box family protein ; similar to SKP1 interacting partner 2 (SKIP2) TIGR_Ath1:At5g67250	biological_process unknown	8.74349	0.775713
A009436_01	0.024	0.526	0.991	1.196	At3g15358	expressed protein	biological_process unknown	8.74349	0.768706
A007548_01	-0.335	0.064	0.634	1.181	At2g41090	calmodulin-like calcium-binding protein, 22 kDa (CaBP-22) identical to SP|P30187 22 kDa calmodulin-like calcium-binding protein (CABP-22) [Arabidopsis thaliana]	biological_process unknown	2.21189	0.96116
A001468_01	-0.044	0.195	0.819	1.171	At1g53910	AP2 domain-containing protein RAP2.12 (RAP2.12) identical to AP2 domain containing protein GI:2281649 from [Arabidopsis thaliana]	regulation of transcription, DNA-dependent	2.21189	1.01887
A023720_01	-0.155	0.829	1.133	1.119	At1g14860	MutT/nudix family protein low similarity to SP|Q09790 Diadenosine 5',5'''-P1,P6-hexaphosphate hydrolase (EC 3.6.1.-) (Ap6A hydrolase) {Schizosaccharomyces pombe}; contains Pfam profile PF00293: NUDIX domain	biological_process unknown	8.74349	0.765469
A203446_01	0.008	0.009	0.676	1.118	At1g34570	expressed protein	biological_process unknown	5.04106	0.831813
A001671_01	-0.037	-0.134	0.481	1.099	At1g27980	pyridoxal-dependent decarboxylase family protein similar to sphingosine-1-phosphate lyase [Homo sapiens] GI:10129683; contains Pfam profile PF00282: Pyridoxal-dependent decarboxylase conserved domain	amino acid metabolism; aromatic amino acid family metabolism	2.77312	0.931902
A202639_01	-0.032	0.29	0.918	1.083	At5g18760	zinc finger (C3HC4-type RING finger) family protein predicted proteins, Arabidopsis thaliana ; contains Pfam profile PF00097: Zinc finger, C3HC4 type (RING finger)	biological_process unknown	2.21189	0.983465
A021762_01	-0.177	4.235	3.164	1.081	At1g69820	gamma-glutamyltranspeptidase family protein similar to SP|P19440 Gamma-glutamyltranspeptidase 1 precursor (EC 2.3.2.2) (Gamma-glutamyltransferase 1) (CD224 antigen) {Homo sapiens}; contains Pfam profilePF01019: Gamma-glutamyltranspeptidase	biological_process unknown	2.21189	0.999886
A001395_01	-0.376	0.896	0.665	1.071	At1g21910	AP2 domain-containing transcription factor family protein similar to TINY GB:CAA64359 GI:1246403 from [Arabidopsis thaliana]	regulation of transcription, DNA-dependent	2.21189	1.20347
A200359_01	-0.193	2.703	2.529	1.027	At1g11570	nuclear transport factor 2 (NTF2), putative similar to Swiss-Prot:P33331 nuclear transport factor 2 (NTF-2) (Nuclear transport factor P10) [Saccharomyces cerevisiae]	protein-nucleus import	2.21189	0.988935
A006212_01	-0.204	-0.377	0.45	1.026	At2g22660	glycine-rich protein	biological_process unknown	2.90311	0.88377
A003483_01	0.117	0.122	0.568	1.001	At1g79570	protein kinase family protein low similarity to EDR1 [Arabidopsis thaliana] GI:11127925	protein amino acid phosphorylation	2.90311	0.851176
A022202_01	-0.042	0.048	0.747	0.981	At3g60450	expressed protein	biological_process unknown	8.74349	0.748359
At30025136	-0.204	-0.228	0.337	0.92	At5g28020	cysteine synthase, putative / O-acetylserine (thiol)-lyase, putative / O-acetylserine sulfhydrylase, putative similar to O-acetylserine(thiol) lyase (EC 4.2.99.8) [Brassica juncea] GI:2245144; contains Pfam profile PF00291: Pyridoxal-phosphate dependent e	cysteine biosynthesis; cysteine biosynthesis via cystathione; amino acid metabolism; cysteine biosynthesis from serine	2.90311	0.868001
A007562_01	-0.12	1.657	1.235	0.919	At2g26710	cytochrome P450, putative	brassinosteroid metabolism	2.77312	0.904442
At30000040	-0.108	0.645	0.735	0.889	At1g01360	expressed protein similar to hypothetical protein GB:CAB45785 GI:5262156 from [Arabidopsis thaliana]	biological_process unknown	5.04106	0.824782
A003371_01	-0.527	0.835	1.509	0.87	At1g02650	DNAJ heat shock N-terminal domain-containing protein contains Pfam profile PF00226: DnaJ domain	protein folding; transport	5.04106	0.80905
A011079_01	-0.093	1.12	1.084	0.859	At3g13620	amino acid permease family protein weak similarity to SP|Q9WTR6 Cystine/glutamate transporter (Amino acid transport system xc-) {Mus musculus}; contains Pfam profile PF00324: Amino acid permease	amino acid transport	2.90311	0.887861
A006827_01	-0.252	0.276	0.692	0.853	At2g44210	expressed protein Pfam profile PF03080: Arabidopsis proteins of unknown function	biological_process unknown	2.90311	0.861208
At30016486	-0.282	-0.224	0.154	0.844	At3g51430	strictosidine synthase, putative (YLS2) similar to hemomucin [Drosophila melanogaster][GI:1280434], strictosidine synthase [Rauvolfia serpentina][SP|P15324]; contains strictosidine synthase domain PF03088; identical to cDNA YLS2 mRNA for strictosidine syn	alkaloid biosynthesis	8.74349	0.754694
At30010464	-0.232	-0.174	0.663	0.836	At2g34310	expressed protein	biological_process unknown	2.90311	0.868792
A019554_01	-0.121	1.365	1.03	0.836	At4g40080	epsin N-terminal homology (ENTH) domain-containing protein / clathrin assembly protein-related contains Pfam PF01417: ENTH domain. ENTH (Epsin N-terminal homology) domain; similar to CLATHRIN COAT ASSEMBLY PROTEIN AP180 - Mus musculus, SWISSPROT:Q61548	biological_process unknown	5.04106	0.835041
A017880_01	-0.015	-0.03	0.593	0.832	At5g67470	formin homology 2 domain-containing protein / FH2 domain-containing protein contains formin homology 2 domain, Pfam:PF02181	biological_process unknown	8.74349	0.789016
A010633_01	-0.255	1.396	0.714	0.762	At3g22104	phototropic-responsive NPH3 protein-related contains BTB/POZ domain, INTERPRO:IPR000210	biological_process unknown	2.77312	0.89755
A010502_01	-0.159	0.407	0.843	0.692	At3g20500	calcineurin-like phosphoesterase family protein contains Pfam profile: PF00149 calcineurin-like phosphoesterase	biological_process unknown	5.04106	0.818657
A023830_01	-0.359	-0.12	0.534	0.681	At1g01390	UDP-glucoronosyl/UDP-glucosyl transferase family protein contains Pfam profile: PF00201 UDP-glucoronosyl and UDP-glucosyl transferase	metabolism	2.90311	0.858558
A005415_01	-0.403	1.53	0.799	0.637	At5g28300	trihelix DNA-binding protein, putative similar to GT-2 factor [Arabidopsis thaliana GI:416490	regulation of transcription	2.77312	0.9335
A004361_01	-0.285	-0.497	0.155	0.628	At1g48280	hydroxyproline-rich glycoprotein family protein	biological_process unknown	5.04106	0.845659
A015842_01	-0.831	0.565	0.589	0.621	At5g53420	expressed protein	biological_process unknown	5.04106	0.83153
A010724_01	-0.385	1.114	0.791	0.514	At3g06590	AIF2 (bHLH148)	biological_process unknown	5.04106	0.81476
A001252_01	-0.166	1.083	0.623	0.505	At1g14600	myb family transcription factor contains Pfam profile: PF00249 myb-like DNA-binding domain	regulation of transcription	8.74349	0.738988
A012445_01	-0.026	1.213	0.946	0.37	At3g18010	homeobox-leucine zipper transcription factor family protein similar to wuschel protein (GI:22087128) [Arabidopsis thaliana]; similar to HB2 homeodomain protein GB:CAA09367 from [Populus tremula x Populus tremuloides]	regulation of transcription, DNA-dependent	2.77312	0.91351
At30022957	0.032	0.948	0.761	0.348	At5g07000	sulfotransferase family protein similar to steroid sulfotransferase 3 [Brassica napus] GI:3420008, steroid sulfotransferase 1 [Brassica napus] GI:3420004; contains Pfam profile PF00685: Sulfotransferase domain	biological_process unknown	2.77312	0.916464
A202683_01	0.107	1.503	0.462	0.346	At5g19340	expressed protein	biological_process unknown	2.77312	0.921277
At30011053	-0.659	2.036	0.086	0.217	At2g39380	exocyst subunit EXO70 family protein contains Pfam domain PF03081: Exo70 exocyst complex subunit;	vesicle docking during the process of exocytosis; G-protein coupled receptor protein signaling pathway	2.90311	0.863568
A016329_01	0.1	1.426	0.382	-0.005	At5g56860	zinc finger (GATA type) family protein similar to unknown protein (pir |T04270)	regulation of transcription, DNA-dependent	5.04106	0.82236
A007004_01	0.416	1.659	-0.118	-0.08	At2g02450	no apical meristem (NAM) family protein contains Pfam PF02365: No apical meristem (NAM) domain	development	2.21189	1.23363
A013725_01	0.117	1.208	-0.453	-1.007	At4g30180	expressed protein	regulation of transcription	2.21189	1.25826
A023763_01	-0.119	-1.625	0.024	0.661	At1g44050	DC1 domain-containing protein contains Pfam profile PF03107: DC1 domain	electron transport	5.04106	0.793595
A018401_01	0.185	0.519	-0.726	-0.002	At5g55340	long-chain-alcohol O-fatty-acyltransferase family protein / wax synthase family protein contains similarity to wax synthase similarity to wax synthase wax synthase - Simmondsia chinensis, PID:g5020219 similar to wax synthase [gi:5020219] from Simmondsia c	dicarboxylic acid transport	8.74349	0.747619
A023160_01	-0.026	-2.428	-1.798	-0.133	At1g09860	purine permease-related low similarity to purine permease [Arabidopsis thaliana] GI:7620007; contains Pfam profile PF03151: Domain of unknown function, DUF250	biological_process unknown	5.04106	0.840981
A012975_01	0.04	-0.016	-1.32	-0.317	At4g32280	Aux/IAA29	regulation of translation	5.04106	0.810847
A014096_01	0.352	0.401	-0.793	-0.332	At4g28720	flavin-containing monooxygenase family protein / FMO family protein similar to flavin-containing monooxygenases YUCCA [gi:16555352], YUCCA2 [gi:16555354], and YUCCA3 [gi:16555356] from Arabidopsis thaliana	removal of superoxide radicals; electron transport	8.74349	0.768515
A007475_01	0.164	0.024	-0.66	-0.429	At2g05790	glycosyl hydrolase family 17 protein similar to elicitor inducible chitinase Nt-SubE76 GI:11071974 from [Nicotiana tabacum]	carbohydrate metabolism	5.04106	0.83251
A024524_01	0.403	0.242	-0.758	-0.488	At5g38970	cytochrome P450, putative similar to Cytochrome P450 85 (SP:Q43147) {Lycopersicon esculentum};	brassinosteroid biosynthesis	8.74349	0.752995
At30024990	0.043	-0.076	-1.214	-0.564	At5g26670	pectinacetylesterase, putative similar to pectinacetylesterase precursor GI:1431629 from [Vigna radiata]	response to oxidative stress	8.74349	0.738811
A201812_01	0.868	0.171	-0.566	-0.687	At3g28730	structure-specific recognition protein 1 / high mobility group protein / HMG protein nearly identical to SP|Q05153 Structure-specific recognition protein 1 homolog (HMG protein) {Arabidopsis thaliana}; contains Pfam profile PF00505: HMG (high mobility gro	regulation of transcription, DNA-dependent	8.74349	0.756305
A017434_01	0.17	0.332	-0.392	-0.698	At5g23210	serine carboxypeptidase S10 family protein similar to Serine carboxypeptidase II chains A and B (SP:P08819) (EC 3.4.16.6) [Triticum aestivum (Wheat)];	proteolysis and peptidolysis	8.74349	0.75412
A016790_01	0.301	0.769	-1.264	-0.706	At5g04190	phytochrome kinase substrate-related contains similarity to Swiss-Prot:Q9SWI1 phytochrome kinase substrate 1 [Arabidopsis thaliana]	biological_process unknown	8.74349	0.778626
A004366_01	0.261	-0.294	-0.791	-0.792	At1g69690	TCP family transcription factor, putative similar to PCF1 (GI:2580438) and PCF2 [(GI:2580440) Oryza sativa]	regulation of transcription	5.04106	0.798062
A024920_01	0.142	0.546	-1.214	-0.812	At4g37770	1-aminocyclopropane-1-carboxylate synthase, putative / ACC synthase, putative similar to 1-aminocyclopropane-1-carboxylate synthase, Arabidopsis thaliana, GI:940370 [S71174]	ethylene biosynthesis	2.21189	0.987127
A013006_01	0.255	0.366	-0.837	-0.823	At4g00050	basic helix-loop-helix (bHLH) family protein contains Pfam profile: PF00010 helix-loop-helix DNA-binding domain	regulation of transcription	8.74349	0.762163
A003721_01	-0.104	-0.095	-0.347	-0.824	At1g49560	myb family transcription factor contains Pfam profile: PF00249 myb-like DNA-binding domain	regulation of transcription	8.74349	0.781457
A202029_01	0.274	-0.408	-1.139	-0.835	At3g62570	DNAJ heat shock N-terminal domain-containing protein contains Pfam profiles PF00226: DnaJ domain, PF00515: TPR Domain	protein folding	5.04106	0.815576
A009578_01	0.122	-0.099	-0.794	-0.852	At3g02170	expressed protein	biological_process unknown	5.04106	0.792005
A020715_01	-0.165	-0.553	-1.299	-0.878	At1g67750	pectate lyase family protein similar to pectate lyase GI:14289169 from [Salix gilgiana]	biological_process unknown	8.74349	0.744144
A021115_01	0.149	0.2	-0.556	-0.891	At4g25260	invertase/pectin methylesterase inhibitor family protein low similarity to pectinesterase from Phaseolus vulgaris SP|Q43111, Lycopersicon esculentum SP|Q43143, Arabidopsis thaliana SP|Q42534; contains Pfam profile PF04043: Plant invertase/pectin methylest	biological_process unknown	2.90311	0.868803
A003107_01	-0.316	-0.235	-0.797	-0.912	At1g27210	expressed protein	regulation of transcription, DNA-dependent	5.04106	0.815473
At30007172	0.489	-0.789	-0.661	-0.967	At1g78260	RNA recognition motif (RRM)-containing protein similar to RNA recognition motif-containing protein SEB-4 GI:8895698 from [Xenopus laevis]; contains InterPro entry IPR000504: RNA-binding region RNP-1 (RNA recognition motif) (RRM)	biological_process unknown	8.74349	0.789438
At30007556	0.03	-0.718	-1.321	-0.996	At2g01570	gibberellin response modulator (RGA1) / gibberellin-responsive modulator identical to GB:Y11336, member of SCARECROW family	regulation of transcription	8.74349	0.744264
A000536_01	0.403	-0.189	-0.917	-1.013	At1g64640	plastocyanin-like domain-containing protein contains InterPro:IPR003245 plastocyanin-like domain	electron transport	2.90311	0.86878
A009310_01	0.454	-0.044	-0.873	-1.019	At3g22820	allergen-related weak similarity to pollen major allergen 2 protein [Juniperus ashei] gi|9955725|emb|CAC05582	biological_process unknown	5.04106	0.795311
A010490_01	-0.152	0.107	-0.813	-1.022	At3g50890	zinc finger homeobox family protein / ZF-HD homeobox family protein hypothetical protein T8K22.16 - Arabidopsis thaliana, chromosome II BAC T8K22, PIR2:T00609	biological_process unknown	8.74349	0.789349
A019256_01	0.387	0.273	-0.889	-1.047	At5g15150	homeobox-leucine zipper protein 7 (HAT7) / HD-ZIP protein 7 / HD-ZIP protein (HB-3) identical to homeobox-leucine zipper protein HAT7 (HD-ZIP protein 7) (HD-ZIP protein ATHB-3) (SP:Q00466) [Arabidopsis thaliana]	regulation of transcription, DNA-dependent	2.21189	1.2478
A007092_01	0.167	0.398	-1.11	-1.11	At2g42380	bZIP transcription factor family protein	regulation of transcription, DNA-dependent	5.04106	0.806582
A002049_01	0.289	-0.05	-0.727	-1.138	At1g11545	xyloglucan:xyloglucosyl transferase, putative / xyloglucan endotransglycosylase, putative / endo-xyloglucan transferase, putative similar to endo-xyloglucan transferase GI:2244732 from [Gossypium hirsutum]	carbohydrate metabolism	2.21189	1.02478
At30011996	0.129	-0.536	-1.344	-1.139	At2g47440	DNAJ heat shock N-terminal domain-containing protein contains Pfam profiles PF00226: DnaJ domain, PF00515: TPR Domain; similar to GP|2104534|AF001308 (T10M13.11)	protein folding	2.77312	0.905396
At30027988	-0.184	-0.387	-0.851	-1.143	At5g59010	protein kinase-related low similarity to serine/threonine/tyrosine-specific protein kinase APK1, Arabidopsis thaliana, SP|Q06548 PIR:S28615; contains Pfam profile: PF00069 Eukaryotic protein kinase domain	protein amino acid phosphorylation; N-terminal protein myristoylation	2.90311	0.846428
At30012418	0.222	-1.172	-1.679	-1.198	At3g03820	auxin-responsive protein, putative similar to auxin-inducible SAUR (Small Auxin Up RNAs) (GI:3043536) [Raphanus sativus]	response to auxin stimulus	2.77312	0.927913
A000118_01	0.052	-0.464	-1.133	-1.2	At1g61170	expressed protein	N-terminal protein myristoylation	2.90311	0.891683
At30007753	-0.077	-0.605	-1.176	-1.212	At2g03550	expressed protein similar to PrMC3 [Pinus radiata] GI:5487873; contains an esterase/lipase/thioesterase active site serine domain (prosite: PS50187)	biological_process unknown	5.04106	0.79881
A023022_01	-0.034	-0.235	-1.135	-1.217	At5g22940	exostosin family protein contains Pfam profile: PF03016 exostosin family	cell growth and/or maintenance	8.74349	0.747856
A000259_01	-0.179	-0.977	-1.384	-1.317	At1g66350	gibberellin regulatory protein (RGL1) similar to GB:CAA75492 from [Arabidopsis thaliana]; contains Pfam profile PF03514: GRAS family transcription factor; identical to cDNA RGL1 protein GI:15777856, RGL1 protein [Arabidopsis thaliana] GI:15777857	negative regulation of gibberellic acid mediated signaling	5.04106	0.829761
A201826_01	0.25	-0.401	-1.355	-1.33	At3g29370	expressed protein	biological_process unknown	2.90311	0.85624
A019375_01	0.156	-0.311	-1.14	-1.342	At5g14750	myb family transcription factor (MYB66) / werewolf (WER) contains PFAM profile: Myb DNA binding domain PF00249; identical to cDNA putative transcription factor (MYB66) mRNA, partial cds GI:3941491; identical to GP:9755743 myb transcription factor werewolf	cell fate commitment; regulation of transcription, DNA-dependent	8.74349	0.772946
A018928_01	0.083	-0.041	-1.082	-1.356	At5g49800	expressed protein	biological_process unknown	2.21189	1.26415
A005177_01	-0.003	-0.167	-1.206	-1.409	At3g15540	auxin-responsive protein / indoleacetic acid-induced protein 19 (IAA19) identical to SP|O24409 Auxin-responsive protein IAA19 (Indoleacetic acid-induced protein 19) {Arabidopsis thaliana}		2.21189	1.03504
A019752_01	0.134	-0.188	-1.012	-1.44	At2g20750	beta-expansin, putative (EXPB1) identical to beta-expansin [Arabidopsis thaliana] gi|2224913|gb|AAB61709; similar to SP:O04701 major pollen allergen, Bermuda grass [Cynodon dactylon]; beta-expansin gene family, PMID:11641069	cell wall organization and biogenesis (sensu Magnoliophyta\); cell elongation; cell wall loosening \(sensu Magnoliophyta\); cell wall loosening \(sensu Magnoliophyta\)	2.21189	1.11457
At30012420	0.199	-1.482	-2.069	-1.465	At3g03840	auxin-responsive protein, putative similar to auxin-inducible SAUR (Small Auxin Up RNAs) (GI:3043536) [Raphanus sativus]	response to auxin stimulus	5.04106	0.837905
A019540_01	-0.009	-0.404	-1.317	-1.477	At4g32890	zinc finger (GATA type) family protein GATA transcription factor 3, Arabidopsis thaliana, gb:Y13650	regulation of transcription, DNA-dependent	2.90311	0.88064
A023324_01	-0.335	-0.811	-1.797	-1.495	At3g51895	sulfate transporter (ST1) identical to sulfate transporter [Arabidopsis thaliana] GI:2285885	sulfate transport	2.77312	0.91489
A023189_01	-0.189	-0.329	-1.675	-1.523	At1g04610	flavin-containing monooxygenase / FMO (YUCCA3) identical to gi:16555356	auxin biosynthesis	2.21189	1.0718
A023934_01	0.088	0.093	-0.825	-1.527	At1g06350	fatty acid desaturase family protein similar to delta 9 acyl-lipid desaturase (ADS1) GI:2970034 from [Arabidopsis thaliana]	fatty acid biosynthesis	2.21189	1.26016
A019652_01	0.2	-0.332	-1.26	-1.575	At5g45670	GDSL-motif lipase/hydrolase family protein similar to family II lipases EXL3 GI:15054386, EXL1 GI:15054382, EXL2 GI:15054384 from [Arabidopsis thaliana]; contains Pfam profile PF00657: GDSL-like Lipase/Acylhydrolase	biological_process unknown	2.77312	0.917289
At30012806	0.032	-0.512	-1.632	-1.584	At3g07010	pectate lyase family protein similar to pectate lyase GP:14531296 from [Fragaria x ananassa]	biological_process unknown	5.04106	0.79094
A018014_01	-0.28	-0.437	-1.362	-1.595	At5g24580	copper-binding family protein similar to copper homeostasis factor gi:3168840 from Arabidopsis thaliana; contains Pfam profile PF00403: Heavy-metal-associated domain	copper ion transport; regulation of transcription, DNA-dependent; metal ion transport	8.74349	0.767085
A019850_01	-0.177	-0.678	-1.271	-1.618	At2g37640	expansin, putative (EXP3) identical to Alpha-expansin 3 precursor (At-EXP3)[Arabidopsis thaliana] SWISS-PROT:O80932; alpha-expansin gene family, PMID:11641069	cell elongation; cell wall loosening (sensu Magnoliophyta\); cell wall loosening \(sensu Magnoliophyta\); cell wall modification during cell expansion \(sensu Magnoliophyta\)	2.90311	0.871224
A001200_01	-0.428	-0.569	-1.779	-1.635	At1g06360	fatty acid desaturase family protein similar to delta 9 acyl-lipid desaturase (ADS1) GI:2970034 from [Arabidopsis thaliana]	fatty acid biosynthesis	2.90311	0.895001
A010545_01	-0.23	-0.794	-1.316	-1.643	At3g60390	homeobox-leucine zipper protein 3 (HAT3) / HD-ZIP protein 3 identical to Homeobox-leucine zipper protein HAT3 (SP:P46602) [Arabidopsis thaliana]	regulation of transcription, DNA-dependent; transcription	2.77312	0.904097
A012281_01	-0.272	-0.758	-1.235	-1.76	At3g22540	expressed protein	biological_process unknown	8.74349	0.774536
At30016888	0.064	0.283	-1.026	-1.875	At3g54830	amino acid transporter family protein belongs to INTERPRO:IPR002422 amino acid/polyamine transporter, family II	amino acid transport	2.21189	1.27958
A012025_01	0.233	-1.174	-1.697	-2.064	At3g17580	hypothetical protein similar to hypothetical protein GB:AAD49763 from [Arabidopsis thaliana]	biological_process unknown	2.77312	0.92314
At30025808	-0.252	-1.885	-2.965	-2.169	At5g39860	HLH (PRE1)	regulation of transcription	8.74349	0.747645
At30015279	-0.094	-0.739	-3.022	-2.224	At3g28857	HLH (PRE5)	regulation of transcription	2.21189	1.31814
A007392_01	-0.352	-0.344	-1.69	-2.278	At2g40610	expansin, putative (EXP8) similar to expansin 2 GI:7025493 from [Zinnia elegans]; alpha-expansin gene family, PMID:11641069	cell elongation; cell wall loosening (sensu Magnoliophyta\); cell wall loosening \(sensu Magnoliophyta\); cell wall modification during cell expansion \(sensu Magnoliophyta\)	2.21189	1.07294
A022333_01	-0.465	-0.341	-2.739	-2.372	At4g21200	oxidoreductase, 2OG-Fe(II) oxygenase family protein similar to gibberellin 20-oxidase from A. thaliana [gi:1109699], Phaseolis vulgaris [gi:2262201]; contains Pfam domain PF03171, 2OG-Fe(II) oxygenase superfamily	gibberellic acid biosynthesis	2.90311	0.875632
