# Supplementary material for: DELLA-Induced Early Transcriptional Changes during Etiolated Development in Arabidopsis thaliana
Source: PLoS One. 2011 Aug 31;6(8):e23918. doi: 10.1371/journal.pone.0023918 (PMC3164146; doi:10.1371/journal.pone.0023918)
Supplement: Table S2 — List of oligonucleotides used for RT-qPCR. (XLS) [file pone.0023918.s005.xls]

## Sheet: Hoja1
OLIGOS USED FOR RT-qPCR
Gene	AGI number	forward primer (5' to 3')	reverse primer (5' to 3')
20ox1	At4g25420	CTTCCATCAACGTTCTCGAGC	GGTTTTGAAGGTCGATGAGAGG											CTTCCATCAACGTTCTCGAGC	GGTTTTGAAGGTCGATGAGAGG	20ox1						CTTCCATCAACGTTCTCGAGC	GGTTTTGAAGGTCGATGAGAGG	20ox1						CTTCCATCAACGTTCTCGAGC	GGTTTTGAAGGTCGATGAGAGG	20ox1						CTTCCATCAACGTTCTCGAGC	GGTTTTGAAGGTCGATGAGAGG	20ox1						CTTCCATCAACGTTCTCGAGC	GGTTTTGAAGGTCGATGAGAGG	20ox1
20ox2	At5g51810	AGAAACCTTCCATTGACATTCCA	AGAGATCGATGAACGGGACG
20ox4	At1g60980	CTATCCAAAATGCAAGCAACCA	CAGTGAGGCCCCGTACCTAGT
2ox8	At4g21200	CATGGAGCAATGGCATGTACA	GGTTCGTCATCACACGGTGTT
3ox1	At1g15550	GATCTCCTCTTCTCCGCTGCT	GAGGGATGTTTTCACCGGTG
RGL1	At1g66350	TCAGTGGCGGTTAACTCGGT	GGGATGAGCTAAGAGGCGATG
GID1a	At3g05120	GTGACGGTTAGAGACCGCGA	TCCCTCGGGTAAAAACGCTT
GID1b	At3g63010	TCGCCCTGACGGTTCTTTC	TTACGGTCAAGGAACTCGGC
GAI 3UTR	At1g14920	AATGAATTGATCTGTTGAACCGG	GGCTTCGGTCGGAAATCTATC
PRE1	At5g39860	CAAATTTTGCCGGAGATTGG	GGCTGATGCCTTATCAGAACG
PRE5	At3g28857	CTCCGATGACCAGATGATCGA	GGCAAAAACTGACGGAGCTT
HAT7	At5g15150	TCCCTTCTTCGATCCGATCC	CAATATGGGTAGAGGTCGTGGTC
PAP1	At1g56650	TTGGTTCCTGAAGCGACGAC	GTCAAAAGCCAAGGTGTCCC
IAMT1	At5g55250	CTGCCTTCTCCTTGCATTGG	TATCCGTCACACTTTCCGGC
YUC3	At1g04610	AAGATCAAAATCGTCCCCGG	CTCAACTTTGCCTTTGCCGA
